# Supplementary material for: Differentially expressed microRNAs in human depression: a systematic review of case-control and longitudinal studies
Source: BMC Psychiatry. 2025 Jul 1;25:624. doi: 10.1186/s12888-025-07054-1 (PMC12210497; doi:10.1186/s12888-025-07054-1)
Supplement: Supplementary file 1 — Supplementary Material 1 [file 12888_2025_7054_MOESM1_ESM.xlsx]

## Sheet: Sheet2
Questions (Y, yes; N, no; CD, cannot determine; NA, not applicable; NR, not reported)	Ahmadimanesh et al., 2023	Aschrafi et al., 2016	Deng et al., 2022	Zhang et al., 2020	Brás et al., 2023	Camkurt et al., 2015	Chen et al., 2020	Ding et al., 2021	Fan et al., 2014	Fang et al., 2018	Gheysarzadeh et al., 2018	He et al., 2021	He et al., 2016	Hung et al., 2019	Issler et al., 2014	Kong et al., 2023	Kuang et al, 2018	Li et al., 2021	Li et al., 2013	Liu et al., 2021	Lopez et al., 2014	Maffioletti et al., 2016	Marques et al., 2017	Mendes-Silva et al., 2019	Qi et al., 2018	Roy et al., 2017	Song et al., 2023	Song et al., 2015	Sun et al., 2016	Tseng et al., 2023	Wan et al., 2015	Wang et al., 2018	Wang et al., 2023	Wu et al., 2023	Zhang et al., 2020	Hung et al., 2021	Wei et al., 2020
1. Was the research question or objective in this paper clearly stated and appropriate?	Y	Y	Y	Y	Y	Y	Y	Y	Y	Y	Y	Y	Y	Y	Y	Y	Y	Y	Y	Y	Y	Y	Y	Y	Y	Y	Y	Y	Y	Y	Y	Y	Y	Y	Y	Y	Y
2. Was the study population clearly specified and defined?	N	N	Y	N	N	N	Y	Y	N	N	N	N	N	Y	N	Y	N	N	N	N	N	N	N	N	N	N	N	Y	N	N	N	N	N	N	N	Y	N
3. Did the authors include a sample size justification?	Y	N	N	Y	N	N	N	N	N	N	N	Y	N	N	N	N	N	N	N	N	N	N	N	N	N	N	N	N	N	N	N	N	N	N	Y	N	N
4. Were controls selected or recruited from the same or similar population that gave rise to the cases (including the same timeframe)?	NR	NR	Y	N	NR	NR	Y	Y	NR	N	NR	NR	NR	NR	NR	NR	Y	NR	NR	NR	NR	NR	NR	NR	NR	NR	NR	NR	NR	NR	NR	NR	NR	NR	Y	NR	NR
5. Were the definitions, inclusion and exclusion criteria, algorithms or processes used to identify or select cases and controls valid, reliable, and implemented consistently across all study participants?	Y	Y	Y	Y	Y	Y	Y	CD	Y	N	N	Y	Y	Y	Y	Y	Y	Y	Y	Y	Y	Y	Y	Y	Y	Y	N	Y	Y	Y	Y	N	Y	Y	Y	Y	N
6. Were the cases clearly defined and differentiated from controls?	Y	Y	Y	Y	Y	Y	Y	N	Y	Y	Y	Y	Y	Y	Y	Y	Y	Y	Y	Y	N	Y	N	Y	Y	Y	NR	Y	Y	Y	Y	N	Y	Y	Y	Y	NR
7. If less than 100 percent of eligible cases and/or controls were selected for the study, were the cases and/or controls randomly selected from those eligible?	NA	NA	NA	CD	NA	NA	Y	NA	NA	NA	NA	NA	NA	NA	NA	NA	NA	NA	NA	NA	NA	NA	CD	NA	NA	NA	NA	NA	NA	NA	NA	N	NA	NA	NA	NA	NA
8. Was there use of concurrent controls?	N	N	N	N	N	N	N	N	N	N	N	N	N	N	N	N	N	N	N	N	N	N	N	N	N	N	N	N	N	N	N	N	N	N	N	N	N
9. Were the investigators able to confirm that the exposure/risk occurred prior to the development of the condition or event that defined a participant as a case?	Y	Y	Y	Y	Y	Y	Y	Y	Y	Y	Y	Y	Y	Y	Y	Y	Y	Y	Y	Y	Y	Y	Y	Y	Y	Y	Y	Y	Y	Y	Y	Y	Y	Y	Y	Y	Y
10. Were the measures of exposure/risk clearly defined, valid, reliable, and implemented consistently (including the same time period) across all study participants?	Y	Y	Y	Y	Y	Y	Y	Y	Y	Y	Y	Y	Y	Y	Y	Y	Y	Y	Y	Y	Y	Y	Y	Y	Y	Y	Y	Y	Y	Y	Y	Y	Y	Y	Y	Y	Y
11. Were the assessors of exposure/risk blinded to the case or control status of participants?	NR	NR	NR	NR	NR	NR	NR	NR	NR	NR	NR	NR	NR	NR	NR	NR	NR	NR	NR	NR	NR	NR	Y	NR	NR	NR	NR	NR	NR	NR	NR	NR	NR	NR	Y	NR	NR
12. Were key potential confounding variables measured and adjusted statistically in the analyses? If matching was used, did the investigators account for matching during study analysis?	N	N	N	N	N	N	N	N	N	N	N	N	N	Y	N	N	N	N	N	N	N	N	N	N	N	N	N	N	N	Y	N	N	N	N	N	Y	N
All score	6	5	7	6	5	5	8	5	5	4	4	6	5	7	5	6	6	5	5	5	4	5	5	5	5	5	3	6	5	6	5	3	5	5	8	7	3
